# Supplementary material for: Antimanic Efficacy, Tolerability, and Acceptability of Clonazepam: A Systematic Review and Meta-Analysis
Source: J Clin Med. 2023 Sep 6;12(18):5801. doi: 10.3390/jcm12185801 (PMC10531794; doi:10.3390/jcm12185801)
Supplement: Supplementary file 1 [file jcm-12-05801-s001.zip]

Archive with 1 entries (1 files):
- jcm-2534372-supplementary.pdf
